# Supplementary material for: Feasibility of Leukemia-Derived Exosome Enrichment and Co-isolated dsDNA Sequencing in Acute Myeloid Leukemia Patients: A Proof of Concept for New Leukemia Biomarkers Detection
Source: Cancers (Basel). 2022 Sep 16;14(18):4504. doi: 10.3390/cancers14184504 (PMC9497185; doi:10.3390/cancers14184504)
Supplement: Supplementary file 1 [file cancers-14-04504-s001.zip]

Archive with 1 entries (1 files):
- cancers-1859546-supplementary.pdf
